# Supplementary material for: Co-dependence of HTLV-1 p12 and p8 Functions in Virus Persistence
Source: PLoS Pathog. 2014 Nov 6;10(11):e1004454. doi: 10.1371/journal.ppat.1004454 (PMC4223054; doi:10.1371/journal.ppat.1004454)
Supplement: Text S1 — Genbank accession numbers for orf-I sequences from HTLV-1 infected individuals. (TXT) [file ppat.1004454.s004.txt]

BankIt1752134 HTC12_3	KM436104
BankIt1752134 HTC12_4	KM436105
BankIt1752134 HTC12_5	KM436106
BankIt1752134 HTC12_6	KM436107
BankIt1752134 HTC12_7	KM436108
BankIt1752134 HTC12_8	KM436109
BankIt1752134 HTC12_9	KM436110
BankIt1752134 HTC7_1	KM436111
BankIt1752134 HTC7_4	KM436112
BankIt1752134 HTC7_6	KM436113
BankIt1752134 HTC7_7	KM436114
BankIt1752134 HTC7_9	KM436115
BankIt1752134 HTF1225_1	KM436116
BankIt1752134 HTF1225_2	KM436117
BankIt1752134 HTF1225_3	KM436118
BankIt1752134 HTF1225_4	KM436119
BankIt1752134 HTF1225_5	KM436120
BankIt1752134 HTF1225_6	KM436121
BankIt1752134 HTF1225_7	KM436122
BankIt1752134 HTF1225_8	KM436123
BankIt1752134 HTF1319_1	KM436124
BankIt1752134 HTF1319_2	KM436125
BankIt1752134 HTF1319_3	KM436126
BankIt1752134 HTF1319_4	KM436127
BankIt1752134 HTF1319_6	KM436128
BankIt1752134 HTF1319_7	KM436129
BankIt1752134 HTF1319_8	KM436130
BankIt1752134 HTF511_1	KM436131
BankIt1752134 HTF511_2	KM436132
BankIt1752134 HTF511_4	KM436133
BankIt1752134 HTF511_5	KM436134
BankIt1752134 HTF511_7	KM436135
BankIt1752134 HTF511_8	KM436136
BankIt1752153 HTF1203_1	KM436137
BankIt1752153 HTF1203_2	KM436138
BankIt1752153 HTF1203_3	KM436139
BankIt1752153 HTF1203_4	KM436140
BankIt1752153 HTF1203_5	KM436141
BankIt1752153 HTF1203_6	KM436142
BankIt1752153 HTF1203_7	KM436143
BankIt1752153 HTF1203_8	KM436144
BankIt1752153 HTF1299_1	KM436145
BankIt1752153 HTF1299_2	KM436146
BankIt1752153 HTF1299_3	KM436147
BankIt1752153 HTF1299_4	KM436148
BankIt1752153 HTF1299_5	KM436149
BankIt1752153 HTF1299_6	KM436150
BankIt1752153 HTF1299_7	KM436151
BankIt1752153 HTF1336_3	KM436152
BankIt1752153 HTF1336_4	KM436153
BankIt1752153 HTF1336_6	KM436154
BankIt1752153 HTF1336_7	KM436155
BankIt1752153 HTF1336_8	KM436156
BankIt1752153 HTF1361_2	KM436157
BankIt1752153 HTF1361_3	KM436158
BankIt1752153 HTF1361_4	KM436159
BankIt1752153 HTF1361_5	KM436160
BankIt1752153 HTF1361_6	KM436161
BankIt1752153 HTF1361_7	KM436162
BankIt1752153 HTF1361_8	KM436163
BankIt1752153 HTF1376_1	KM436164
BankIt1752153 HTF1376_2	KM436165
BankIt1752153 HTF1376_3	KM436166
BankIt1752153 HTF1376_4	KM436167
BankIt1752153 HTF1376_5	KM436168
BankIt1752153 HTF1376_6	KM436169
BankIt1752153 HTF1376_7	KM436170
BankIt1752153 HTF1376_8	KM436171
BankIt1752153 HTF1400_1	KM436172
BankIt1752153 HTF1400_2	KM436173
BankIt1752153 HTF1400_3	KM436174
BankIt1752153 HTF1400_4	KM436175
BankIt1752153 HTF1400_5	KM436176
BankIt1752153 HTF1400_6	KM436177
BankIt1752153 HTF1400_7	KM436178
BankIt1752153 HTF1400_8	KM436179
BankIt1752153 HTF1419_2	KM436180
BankIt1752153 HTF1419_3	KM436181
BankIt1752153 HTF1419_4	KM436182
BankIt1752153 HTF1419_5	KM436183
BankIt1752153 HTF1419_6	KM436184
BankIt1752153 HTF1419_7	KM436185
BankIt1752153 HTF1419_8	KM436186
BankIt1752156 HTC13_1	KM436187
BankIt1752156 HTC13_2	KM436188
BankIt1752156 HTC13_5	KM436189
BankIt1752156 HTC13_6	KM436190
BankIt1752156 HTC13_7	KM436191
BankIt1752156 HTC13_8	KM436192
BankIt1752156 HTC13_9	KM436193
BankIt1752156 HTC5_1	KM436194
BankIt1752156 HTC5_10	KM436195
BankIt1752156 HTC5_2	KM436196
BankIt1752156 HTC5_4	KM436197
BankIt1752156 HTC5_5	KM436198
BankIt1752156 HTC5_6	KM436199
BankIt1752156 HTC5_7	KM436200
BankIt1752156 HTC5_8	KM436201
BankIt1752156 HTF1007_2	KM436202
BankIt1752156 HTF1007_3	KM436203
BankIt1752156 HTF1007_4	KM436204
BankIt1752156 HTF1007_5	KM436205
BankIt1752156 HTF1007_6	KM436206
BankIt1752156 HTF1007_7	KM436207
BankIt1752156 HTF1007_8	KM436208
BankIt1752156 HTF1078_1	KM436209
BankIt1752156 HTF1078_2	KM436210
BankIt1752156 HTF1078_3	KM436211
BankIt1752156 HTF1078_4	KM436212
BankIt1752156 HTF1078_6	KM436213
BankIt1752156 HTF1078_7	KM436214
BankIt1752156 HTF1275_2	KM436215
BankIt1752156 HTF1275_3	KM436216
BankIt1752156 HTF1275_4	KM436217
BankIt1752156 HTF1275_5	KM436218
BankIt1752156 HTF1275_6	KM436219
BankIt1752156 HTF1275_7	KM436220
BankIt1752156 HTF1275_8	KM436221
BankIt1752156 HTF819_1	KM436222
BankIt1752156 HTF819_2	KM436223
BankIt1752156 HTF819_5	KM436224
BankIt1752156 HTF819_7	KM436225
BankIt1752156 HTF819_8	KM436226
BankIt1752156 HTF830_1	KM436227
BankIt1752156 HTF830_2	KM436228
BankIt1752156 HTF830_3	KM436229
BankIt1752156 HTF830_4	KM436230
BankIt1752156 HTF830_5	KM436231
BankIt1752156 HTF830_6	KM436232
BankIt1752156 HTF830_7	KM436233
BankIt1752156 HTF830_8	KM436234
BankIt1752156 HTF852_1	KM436235
BankIt1752156 HTF852_2	KM436236
BankIt1752156 HTF852_3	KM436237
BankIt1752156 HTF852_5	KM436238
BankIt1752156 HTF852_6	KM436239
BankIt1752156 HTF852_7	KM436240
BankIt1752156 HTF852_8	KM436241
BankIt1752156 HTF871_1	KM436242
BankIt1752156 HTF871_2	KM436243
BankIt1752156 HTF871_3	KM436244
BankIt1752156 HTF871_4	KM436245
BankIt1752156 HTF871_5	KM436246
BankIt1752156 HTF871_6	KM436247
BankIt1752156 HTF871_7	KM436248
BankIt1752156 HTF871_8	KM436249
BankIt1752156 HTF939_1	KM436250
BankIt1752156 HTF939_2	KM436251
BankIt1752156 HTF939_3	KM436252
BankIt1752156 HTF939_4	KM436253
BankIt1752156 HTF939_5	KM436254
BankIt1752156 HTF939_7	KM436255
BankIt1752156 HTF939_8	KM436256
BankIt1752161 HTC3_1	KM436257
BankIt1752161 HTC3_10	KM436258
BankIt1752161 HTC3_2	KM436259
BankIt1752161 HTC3_4	KM436260
BankIt1752161 HTC3_6	KM436261
BankIt1752161 HTC3_7	KM436262
BankIt1752161 HTC3_8	KM436263
BankIt1752161 HTC3_9	KM436264
BankIt1752161 HTF1015_1	KM436265
BankIt1752161 HTF1015_2	KM436266
BankIt1752161 HTF1015_3	KM436267
BankIt1752161 HTF1015_4	KM436268
BankIt1752161 HTF1015_7	KM436269
BankIt1752161 HTF1015_8	KM436270
BankIt1752161 HTF1016_1	KM436271
BankIt1752161 HTF1016_2	KM436272
BankIt1752161 HTF1016_4	KM436273
BankIt1752161 HTF1016_5	KM436274
BankIt1752161 HTF1016_6	KM436275
BankIt1752161 HTF1016_8	KM436276
BankIt1752161 HTF1027_1	KM436277
BankIt1752161 HTF1027_2	KM436278
BankIt1752161 HTF1027_3	KM436279
BankIt1752161 HTF1027_4	KM436280
BankIt1752161 HTF1027_5	KM436281
BankIt1752161 HTF1027_6	KM436282
BankIt1752161 HTF1027_7	KM436283
BankIt1752161 HTF1027_8	KM436284
BankIt1752161 HTF1038_1	KM436285
BankIt1752161 HTF1038_3	KM436286
BankIt1752161 HTF1038_4	KM436287
BankIt1752161 HTF1038_5	KM436288
BankIt1752161 HTF1038_6	KM436289
BankIt1752161 HTF1047_1	KM436290
BankIt1752161 HTF1047_2	KM436291
BankIt1752161 HTF1047_3	KM436292
BankIt1752161 HTF1047_4	KM436293
BankIt1752161 HTF1047_5	KM436294
BankIt1752161 HTF1047_6	KM436295
BankIt1752161 HTF1047_7	KM436296
BankIt1752161 HTF1139_1	KM436297
BankIt1752161 HTF1139_2	KM436298
BankIt1752161 HTF1139_3	KM436299
BankIt1752161 HTF1139_4	KM436300
BankIt1752161 HTF1139_5	KM436301
BankIt1752161 HTF1139_6	KM436302
BankIt1752161 HTF1139_7	KM436303
BankIt1752161 HTF1139_8	KM436304
BankIt1752161 HTF1223_1	KM436305
BankIt1752161 HTF1223_2	KM436306
BankIt1752161 HTF1223_4	KM436307
BankIt1752161 HTF1223_5	KM436308
BankIt1752161 HTF1223_6	KM436309
BankIt1752161 HTF1223_7	KM436310
BankIt1752161 HTF1223_8	KM436311
BankIt1752161 HTF1226_3	KM436312
BankIt1752161 HTF1226_4	KM436313
BankIt1752161 HTF1226_5	KM436314
BankIt1752161 HTF1226_6	KM436315
BankIt1752161 HTF1226_7	KM436316
BankIt1752161 HTF1226_8	KM436317
BankIt1752161 HTF1285_1	KM436318
BankIt1752161 HTF1285_2	KM436319
BankIt1752161 HTF1285_3	KM436320
BankIt1752161 HTF1285_4	KM436321
BankIt1752161 HTF1285_6	KM436322
BankIt1752161 HTF1285_7	KM436323
BankIt1752161 HTF1285_8	KM436324
BankIt1752161 HTF1402_1	KM436325
BankIt1752161 HTF1402_3	KM436326
BankIt1752161 HTF1402_4	KM436327
BankIt1752161 HTF1402_5	KM436328
BankIt1752161 HTF1402_6	KM436329
BankIt1752161 HTF1402_7	KM436330
BankIt1752161 HTF1402_8	KM436331
BankIt1752161 HTF1432_1	KM436332
BankIt1752161 HTF1432_2	KM436333
BankIt1752161 HTF1432_3	KM436334
BankIt1752161 HTF1432_4	KM436335
BankIt1752161 HTF1432_5	KM436336
BankIt1752161 HTF1432_6	KM436337
BankIt1752161 HTF1432_7	KM436338
BankIt1752161 HTF1432_8	KM436339
BankIt1752161 HTF827_1	KM436340
BankIt1752161 HTF827_2	KM436341
BankIt1752161 HTF827_3	KM436342
BankIt1752161 HTF827_4	KM436343
BankIt1752161 HTF827_5	KM436344
BankIt1752161 HTF856_1	KM436345
BankIt1752161 HTF856_2	KM436346
BankIt1752161 HTF856_3	KM436347
BankIt1752161 HTF856_4	KM436348
BankIt1752161 HTF856_5	KM436349
BankIt1752161 HTF856_6	KM436350
BankIt1752161 HTF856_7	KM436351
BankIt1752161 HTF856_8	KM436352
BankIt1752161 HTF932_2	KM436353
BankIt1752161 HTF932_3	KM436354
BankIt1752161 HTF932_4	KM436355
BankIt1752161 HTF932_5	KM436356
BankIt1752161 HTF932_6	KM436357
BankIt1752161 HTF932_7	KM436358
BankIt1752161 HTF932_8	KM436359
BankIt1752164 HT13A	KM436360
BankIt1752164 HT13B	KM436361
BankIt1752164 HT13C	KM436362
BankIt1752164 HT13D	KM436363
BankIt1752164 HT13E	KM436364
BankIt1752164 HT13F	KM436365
BankIt1752164 HT13G	KM436366
BankIt1752164 HT13H	KM436367
BankIt1752164 HT13I	KM436368
BankIt1752164 HT13K	KM436369
BankIt1752164 HT13L	KM436370
BankIt1752164 HT13M	KM436371
BankIt1752164 HT13N	KM436372
BankIt1752164 HT13O	KM436373
BankIt1752164 HT13P	KM436374
BankIt1752164 HT13Q	KM436375
BankIt1752164 HT13R	KM436376
BankIt1752164 HT13S	KM436377
BankIt1752164 HT13T	KM436378
BankIt1752164 HT14N	KM436379
BankIt1752164 HT14O	KM436380
BankIt1752164 HT14P	KM436381
BankIt1752164 HT14Q	KM436382
BankIt1752164 HT14R	KM436383
BankIt1752164 HT14S	KM436384
BankIt1752164 HT14T	KM436385
BankIt1752164 HT15A	KM436386
BankIt1752164 HT15B	KM436387
BankIt1752164 HT15C	KM436388
BankIt1752164 HT15D	KM436389
BankIt1752164 HT15F	KM436390
BankIt1752164 HT15G	KM436391
BankIt1752164 HT15H	KM436392
BankIt1752164 HT15I	KM436393
BankIt1752164 HT15J	KM436394
BankIt1752164 HT15K	KM436395
BankIt1752164 HT15L	KM436396
BankIt1752164 HT15M	KM436397
BankIt1752164 HT15O	KM436398
BankIt1752164 HT15P	KM436399
BankIt1752164 HT15Q	KM436400
BankIt1752164 HT15R	KM436401
BankIt1752164 HT15S	KM436402
BankIt1752164 HT15T	KM436403
BankIt1752164 HT18A	KM436404
BankIt1752164 HT18B	KM436405
BankIt1752164 HT18C	KM436406
BankIt1752164 HT18D	KM436407
BankIt1752164 HT18E	KM436408
BankIt1752164 HT18F	KM436409
BankIt1752164 HT18G	KM436410
BankIt1752164 HT18H	KM436411
BankIt1752164 HT18I	KM436412
BankIt1752164 HT18J	KM436413
BankIt1752164 HT18K	KM436414
BankIt1752164 HT18L	KM436415
BankIt1752164 HT18M	KM436416
BankIt1752164 HT18N	KM436417
BankIt1752164 HT18O	KM436418
BankIt1752164 HT18Q	KM436419
BankIt1752164 HT18S	KM436420
BankIt1752164 HT18T	KM436421
BankIt1752164 HT20A	KM436422
BankIt1752164 HT20B	KM436423
BankIt1752164 HT20C	KM436424
BankIt1752164 HT20D	KM436425
BankIt1752164 HT20E	KM436426
BankIt1752164 HT20F	KM436427
BankIt1752164 HT20G	KM436428
BankIt1752164 HT20H	KM436429
BankIt1752164 HT20I	KM436430
BankIt1752164 HT20J	KM436431
BankIt1752164 HT20K	KM436432
BankIt1752164 HT20L	KM436433
BankIt1752164 HT20M	KM436434
BankIt1752164 HT20N	KM436435
BankIt1752164 HT20O	KM436436
BankIt1752164 HT20P	KM436437
BankIt1752164 HT20Q	KM436438
BankIt1752164 HT20R	KM436439
BankIt1752164 HT20S	KM436440
BankIt1752164 HT20T	KM436441
BankIt1752164 HT21A	KM436442
BankIt1752164 HT21B	KM436443
BankIt1752164 HT21C	KM436444
BankIt1752164 HT21D	KM436445
BankIt1752164 HT21E	KM436446
BankIt1752164 HT21F	KM436447
BankIt1752164 HT21G	KM436448
BankIt1752164 HT21H	KM436449
BankIt1752164 HT21I	KM436450
BankIt1752164 HT21J	KM436451
BankIt1752164 HT21k	KM436452
BankIt1752164 HT21L	KM436453
BankIt1752164 HT21M	KM436454
BankIt1752164 HT21N	KM436455
BankIt1752164 HT21O	KM436456
BankIt1752164 HT21P	KM436457
BankIt1752164 HT21Q	KM436458
BankIt1752164 HT21R	KM436459
BankIt1752164 HT21S	KM436460
BankIt1752164 HT21T	KM436461
BankIt1752164 HT27A	KM436462
BankIt1752164 HT27C	KM436463
BankIt1752164 HT27D	KM436464
BankIt1752164 HT27E	KM436465
BankIt1752164 HT27F	KM436466
BankIt1752164 HT27G	KM436467
BankIt1752164 HT27I	KM436468
BankIt1752164 HT27K	KM436469
BankIt1752164 HT27L	KM436470
BankIt1752164 HT27M	KM436471
BankIt1752164 HT27O	KM436472
BankIt1752164 HT27T	KM436473
BankIt1752164 HT30A	KM436474
BankIt1752164 HT30B	KM436475
BankIt1752164 HT30C	KM436476
BankIt1752164 HT30D	KM436477
BankIt1752164 HT30E	KM436478
BankIt1752164 HT30F	KM436479
BankIt1752164 HT30G	KM436480
BankIt1752164 HT30H	KM436481
BankIt1752164 HT30I	KM436482
BankIt1752164 HT30J	KM436483
BankIt1752164 HT30K	KM436484
BankIt1752164 HT30L	KM436485
BankIt1752164 HT30M	KM436486
BankIt1752164 HT31A	KM436487
BankIt1752164 HT31B	KM436488
BankIt1752164 HT31C	KM436489
BankIt1752164 HT31D	KM436490
BankIt1752164 HT31F	KM436491
BankIt1752164 HT31G	KM436492
BankIt1752164 HT31J	KM436493
BankIt1752164 HT31L	KM436494
BankIt1752164 HT31M	KM436495
BankIt1752164 HT31N	KM436496
BankIt1752164 HT31O	KM436497
BankIt1752164 HT31Q	KM436498
BankIt1752164 HT31R	KM436499
BankIt1752164 HT31S	KM436500
BankIt1752164 HT37A	KM436501
BankIt1752164 HT37B	KM436502
BankIt1752164 HT37C	KM436503
BankIt1752164 HT37E	KM436504
BankIt1752164 HT37F	KM436505
BankIt1752164 HT37G	KM436506
BankIt1752164 HT37I	KM436507
BankIt1752164 HT37J	KM436508
BankIt1752164 HT37K	KM436509
BankIt1752164 HT37M	KM436510
BankIt1752164 HT37N	KM436511
BankIt1752164 HT37O	KM436512
BankIt1752164 HT37P	KM436513
BankIt1752164 HT37Q	KM436514
BankIt1752164 HT37S	KM436515
BankIt1752164 HT37T	KM436516
BankIt1752164 HT3F	KM436517
BankIt1752164 HT3G	KM436518
BankIt1752164 HT3H	KM436519
BankIt1752164 HT3I	KM436520
BankIt1752164 HT3J	KM436521
BankIt1752164 HT3M	KM436522
BankIt1752164 HT3N	KM436523
BankIt1752164 HT3O	KM436524
BankIt1752164 HT3P	KM436525
BankIt1752164 HT3Q	KM436526
BankIt1752164 HT3S	KM436527
BankIt1752164 HT3T	KM436528
BankIt1752164 HT3U	KM436529
BankIt1752164 HT3V	KM436530
BankIt1752164 HT3W	KM436531
BankIt1752164 HT3X	KM436532
BankIt1752164 HT41A	KM436533
BankIt1752164 HT41B	KM436534
BankIt1752164 HT41C	KM436535
BankIt1752164 HT41D	KM436536
BankIt1752164 HT41E	KM436537
BankIt1752164 HT41F	KM436538
BankIt1752164 HT41G	KM436539
BankIt1752164 HT41H	KM436540
BankIt1752164 HT41I	KM436541
BankIt1752164 HT41J	KM436542
BankIt1752164 HT41K	KM436543
BankIt1752164 HT41L	KM436544
BankIt1752164 HT41M	KM436545
BankIt1752164 HT41N	KM436546
BankIt1752164 HT41O	KM436547
BankIt1752164 HT41P	KM436548
BankIt1752164 HT41S	KM436549
BankIt1752164 HT42L	KM436550
BankIt1752164 HT42O	KM436551
BankIt1752164 HT42Q	KM436552
BankIt1752164 HT43A	KM436553
BankIt1752164 HT43B	KM436554
BankIt1752164 HT43C	KM436555
BankIt1752164 HT43D	KM436556
BankIt1752164 HT43E	KM436557
BankIt1752164 HT43F	KM436558
BankIt1752164 HT43G	KM436559
BankIt1752164 HT43H	KM436560
BankIt1752164 HT43I	KM436561
BankIt1752164 HT43J	KM436562
BankIt1752164 HT43K	KM436563
BankIt1752164 HT43L	KM436564
BankIt1752164 HT43M	KM436565
BankIt1752164 HT43N	KM436566
BankIt1752164 HT43P	KM436567
BankIt1752164 HT43Q	KM436568
BankIt1752164 HT43R	KM436569
BankIt1752164 HT43S	KM436570
BankIt1752164 HT43T	KM436571
BankIt1752164 HT45E	KM436572
BankIt1752164 HT45H	KM436573
BankIt1752164 HT45J	KM436574
BankIt1752164 HT45K	KM436575
BankIt1752164 HT45L	KM436576
BankIt1752164 HT45N	KM436577
BankIt1752164 HT45O	KM436578
BankIt1752164 HT45P	KM436579
BankIt1752164 HT45T	KM436580
BankIt1752164 HT48B	KM436581
BankIt1752164 HT48C	KM436582
BankIt1752164 HT48D	KM436583
BankIt1752164 HT48E	KM436584
BankIt1752164 HT48F	KM436585
BankIt1752164 HT48G	KM436586
BankIt1752164 HT48H	KM436587
BankIt1752164 HT48I	KM436588
BankIt1752164 HT48J	KM436589
BankIt1752164 HT48K	KM436590
BankIt1752164 HT48M	KM436591
BankIt1752164 HT7A	KM436592
BankIt1752164 HT7B	KM436593
BankIt1752164 HT7C	KM436594
BankIt1752164 HT7D	KM436595
BankIt1752164 HT7E	KM436596
BankIt1752164 HT7F	KM436597
BankIt1752164 HT7G	KM436598
BankIt1752164 HT7H	KM436599
BankIt1752164 HT7I	KM436600
BankIt1752164 HT7J	KM436601
BankIt1752164 HT7K	KM436602
BankIt1752164 HT7L	KM436603
BankIt1752164 HT7M	KM436604
BankIt1752164 HT7N	KM436605
BankIt1752164 HT7O	KM436606
BankIt1752164 HT7P	KM436607
BankIt1752164 HT7Q	KM436608
BankIt1752164 HT7R	KM436609
BankIt1752164 HT7S	KM436610
BankIt1752164 HT7U	KM436611
BankIt1752164 HT7V	KM436612
BankIt1752164 HT7W	KM436613
BankIt1752164 HT7X	KM436614
BankIt1752164 HTB1_1	KM436615
BankIt1752164 HTB1_2	KM436616
BankIt1752164 HTB1_3	KM436617
BankIt1752164 HTB13_1	KM436618
BankIt1752164 HTB13_2	KM436619
BankIt1752164 HTB13_3	KM436620
BankIt1752164 HTB13_4	KM436621
BankIt1752164 HTB13_5	KM436622
BankIt1752164 HTB13_6	KM436623
BankIt1752164 HTB13_7	KM436624
BankIt1752164 HTB13_8	KM436625
BankIt1752164 HTB1_4	KM436626
BankIt1752164 HTB1_5	KM436627
BankIt1752164 HTB1_6	KM436628
BankIt1752164 HTB1_7	KM436629
BankIt1752164 HTB1_8	KM436630
BankIt1752164 HTB19_1	KM436631
BankIt1752164 HTB19_2	KM436632
BankIt1752164 HTB19_3	KM436633
BankIt1752164 HTB19_4	KM436634
BankIt1752164 HTB19_5	KM436635
BankIt1752164 HTB19_6	KM436636
BankIt1752164 HTB19_7	KM436637
BankIt1752164 HTB19_8	KM436638
BankIt1752164 HTB20_1	KM436639
BankIt1752164 HTB20_2	KM436640
BankIt1752164 HTB20_3	KM436641
BankIt1752164 HTB20_4	KM436642
BankIt1752164 HTB20_5	KM436643
BankIt1752164 HTB20_6	KM436644
BankIt1752164 HTB20_7	KM436645
BankIt1752164 HTB20_8	KM436646
BankIt1752164 HTB2_1	KM436647
BankIt1752164 HTB2_3	KM436648
BankIt1752164 HTB2_4	KM436649
BankIt1752164 HTB24_1	KM436650
BankIt1752164 HTB24_2	KM436651
BankIt1752164 HTB24_3	KM436652
BankIt1752164 HTB24_4	KM436653
BankIt1752164 HTB24_5	KM436654
BankIt1752164 HTB24_6	KM436655
BankIt1752164 HTB24_7	KM436656
BankIt1752164 HTB24_8	KM436657
BankIt1752164 HTB2_5	KM436658
BankIt1752164 HTB2_7	KM436659
BankIt1752164 HTB2_8	KM436660
BankIt1752164 HTB28_1	KM436661
BankIt1752164 HTB28_2	KM436662
BankIt1752164 HTB28_4	KM436663
BankIt1752164 HTB28_5	KM436664
BankIt1752164 HTB28_7	KM436665
BankIt1752164 HTB5_1	KM436666
BankIt1752164 HTB5_2	KM436667
BankIt1752164 HTB5_3	KM436668
BankIt1752164 HTB5_5	KM436669
BankIt1752164 HTB5_6	KM436670
BankIt1752164 HTB5_8	KM436671
BankIt1752164 HTB8_1	KM436672
BankIt1752164 HTB8_3	KM436673
BankIt1752164 HTB8_7	KM436674
BankIt1752164 HTB8_8	KM436675
BankIt1752164 HTB9_2	KM436676
BankIt1752164 HTB9_3	KM436677
BankIt1752164 HTB9_4	KM436678
BankIt1752164 HTB9_5	KM436679
BankIt1752164 HTB9_6	KM436680
BankIt1752164 HTB9_7	KM436681
BankIt1752164 HTB9_8	KM436682
BankIt1752164 HTC11_1	KM436683
BankIt1752164 HTC11_2	KM436684
BankIt1752164 HTC11_3	KM436685
BankIt1752164 HTC11_5	KM436686
BankIt1752164 HTC11_7	KM436687
BankIt1752164 HTC11_8	KM436688
BankIt1752164 HTC17_1	KM436689
BankIt1752164 HTC17_2	KM436690
BankIt1752164 HTC17_4	KM436691
BankIt1752164 HTC17_5	KM436692
BankIt1752164 HTC17_6	KM436693
BankIt1752164 HTC17_7	KM436694
BankIt1752164 HTC17_8	KM436695
BankIt1752164 HTF921_1	KM436696
BankIt1752164 HTF921_2	KM436697
BankIt1752164 HTF921_3	KM436698
BankIt1752164 HTF921_4	KM436699
BankIt1752164 HTF921_5	KM436700
BankIt1752164 HTF921_6	KM436701
BankIt1752164 HTF921_7	KM436702
BankIt1752170 HT10A	KM436703
BankIt1752170 HT10B	KM436704
BankIt1752170 HT10C	KM436705
BankIt1752170 HT10D	KM436706
BankIt1752170 HT10E	KM436707
BankIt1752170 HT10F	KM436708
BankIt1752170 HT10G	KM436709
BankIt1752170 HT10H	KM436710
BankIt1752170 HT10I	KM436711
BankIt1752170 HT10J	KM436712
BankIt1752170 HT10K	KM436713
BankIt1752170 HT10L	KM436714
BankIt1752170 HT10M	KM436715
BankIt1752170 HT10N	KM436716
BankIt1752170 HT10O	KM436717
BankIt1752170 HT10P	KM436718
BankIt1752170 HT10Q	KM436719
BankIt1752170 HT10R	KM436720
BankIt1752170 HT10S	KM436721
BankIt1752170 HT12A	KM436722
BankIt1752170 HT12B	KM436723
BankIt1752170 HT12C	KM436724
BankIt1752170 HT12D	KM436725
BankIt1752170 HT12E	KM436726
BankIt1752170 HT12F	KM436727
BankIt1752170 HT12G	KM436728
BankIt1752170 HT12H	KM436729
BankIt1752170 HT12I	KM436730
BankIt1752170 HT12J	KM436731
BankIt1752170 HT12K	KM436732
BankIt1752170 HT12L	KM436733
BankIt1752170 HT12M	KM436734
BankIt1752170 HT12N	KM436735
BankIt1752170 HT12O	KM436736
BankIt1752170 HT12P	KM436737
BankIt1752170 HT12Q	KM436738
BankIt1752170 HT12R	KM436739
BankIt1752170 HT12S	KM436740
BankIt1752170 HT12T	KM436741
BankIt1752170 HT16A	KM436742
BankIt1752170 HT16B	KM436743
BankIt1752170 HT16C	KM436744
BankIt1752170 HT16D	KM436745
BankIt1752170 HT16E	KM436746
BankIt1752170 HT16F	KM436747
BankIt1752170 HT16G	KM436748
BankIt1752170 HT16H	KM436749
BankIt1752170 HT16I	KM436750
BankIt1752170 HT16J	KM436751
BankIt1752170 HT16K	KM436752
BankIt1752170 HT16L	KM436753
BankIt1752170 HT16M	KM436754
BankIt1752170 HT16N	KM436755
BankIt1752170 HT16O	KM436756
BankIt1752170 HT16P	KM436757
BankIt1752170 HT16R	KM436758
BankIt1752170 HT16S	KM436759
BankIt1752170 HT16T	KM436760
BankIt1752170 HT17A	KM436761
BankIt1752170 HT17B	KM436762
BankIt1752170 HT17C	KM436763
BankIt1752170 HT17D	KM436764
BankIt1752170 HT17E	KM436765
BankIt1752170 HT17F	KM436766
BankIt1752170 HT17G	KM436767
BankIt1752170 HT17H	KM436768
BankIt1752170 HT17I	KM436769
BankIt1752170 HT17J	KM436770
BankIt1752170 HT17K	KM436771
BankIt1752170 HT17L	KM436772
BankIt1752170 HT17M	KM436773
BankIt1752170 HT17N	KM436774
BankIt1752170 HT17O	KM436775
BankIt1752170 HT17P	KM436776
BankIt1752170 HT17Q	KM436777
BankIt1752170 HT17R	KM436778
BankIt1752170 HT17S	KM436779
BankIt1752170 HT17T	KM436780
BankIt1752170 HT19A	KM436781
BankIt1752170 HT19B	KM436782
BankIt1752170 HT19C	KM436783
BankIt1752170 HT19D	KM436784
BankIt1752170 HT19E	KM436785
BankIt1752170 HT19F	KM436786
BankIt1752170 HT19G	KM436787
BankIt1752170 HT19H	KM436788
BankIt1752170 HT19I	KM436789
BankIt1752170 HT19J	KM436790
BankIt1752170 HT19K	KM436791
BankIt1752170 HT19L	KM436792
BankIt1752170 HT19M	KM436793
BankIt1752170 HT19N	KM436794
BankIt1752170 HT19O	KM436795
BankIt1752170 HT19P	KM436796
BankIt1752170 HT19Q	KM436797
BankIt1752170 HT19R	KM436798
BankIt1752170 HT19S	KM436799
BankIt1752170 HT19T	KM436800
BankIt1752170 HT1A	KM436801
BankIt1752170 HT1B	KM436802
BankIt1752170 HT1C	KM436803
BankIt1752170 HT1D	KM436804
BankIt1752170 HT1E	KM436805
BankIt1752170 HT1F	KM436806
BankIt1752170 HT1G	KM436807
BankIt1752170 HT1H	KM436808
BankIt1752170 HT1I	KM436809
BankIt1752170 HT1J	KM436810
BankIt1752170 HT1K	KM436811
BankIt1752170 HT1L	KM436812
BankIt1752170 HT1M	KM436813
BankIt1752170 HT1N	KM436814
BankIt1752170 HT1O	KM436815
BankIt1752170 HT1P	KM436816
BankIt1752170 HT1Q	KM436817
BankIt1752170 HT1R	KM436818
BankIt1752170 HT1S	KM436819
BankIt1752170 HT1T	KM436820
BankIt1752170 HT1U	KM436821
BankIt1752170 HT22B	KM436822
BankIt1752170 HT22C	KM436823
BankIt1752170 HT22E	KM436824
BankIt1752170 HT22F	KM436825
BankIt1752170 HT22G	KM436826
BankIt1752170 HT22H	KM436827
BankIt1752170 HT22I	KM436828
BankIt1752170 HT22J	KM436829
BankIt1752170 HT22K	KM436830
BankIt1752170 HT22M	KM436831
BankIt1752170 HT22R	KM436832
BankIt1752170 HT23A	KM436833
BankIt1752170 HT23B	KM436834
BankIt1752170 HT23C	KM436835
BankIt1752170 HT23E	KM436836
BankIt1752170 HT23K	KM436837
BankIt1752170 HT23P	KM436838
BankIt1752170 HT23R	KM436839
BankIt1752170 HT23S	KM436840
BankIt1752170 HT24A	KM436841
BankIt1752170 HT24B	KM436842
BankIt1752170 HT24C	KM436843
BankIt1752170 HT24D	KM436844
BankIt1752170 HT24E	KM436845
BankIt1752170 HT24F	KM436846
BankIt1752170 HT24G	KM436847
BankIt1752170 HT24I	KM436848
BankIt1752170 HT24J	KM436849
BankIt1752170 HT24L	KM436850
BankIt1752170 HT24M	KM436851
BankIt1752170 HT24N	KM436852
BankIt1752170 HT24O	KM436853
BankIt1752170 HT24P	KM436854
BankIt1752170 HT24Q	KM436855
BankIt1752170 HT24R	KM436856
BankIt1752170 HT26A	KM436857
BankIt1752170 HT26E	KM436858
BankIt1752170 HT26L	KM436859
BankIt1752170 HT26M	KM436860
BankIt1752170 HT26N	KM436861
BankIt1752170 HT26P	KM436862
BankIt1752170 HT26R	KM436863
BankIt1752170 HT26T	KM436864
BankIt1752170 HT28A	KM436865
BankIt1752170 HT28B	KM436866
BankIt1752170 HT28C	KM436867
BankIt1752170 HT28E	KM436868
BankIt1752170 HT28G	KM436869
BankIt1752170 HT28H	KM436870
BankIt1752170 HT28I	KM436871
BankIt1752170 HT28K	KM436872
BankIt1752170 HT28M	KM436873
BankIt1752170 HT28N	KM436874
BankIt1752170 HT28O	KM436875
BankIt1752170 HT28P	KM436876
BankIt1752170 HT28Q	KM436877
BankIt1752170 HT28S	KM436878
BankIt1752170 HT29A	KM436879
BankIt1752170 HT29B	KM436880
BankIt1752170 HT29C	KM436881
BankIt1752170 HT29E	KM436882
BankIt1752170 HT29F	KM436883
BankIt1752170 HT29G	KM436884
BankIt1752170 HT29H	KM436885
BankIt1752170 HT29I	KM436886
BankIt1752170 HT29J	KM436887
BankIt1752170 HT29K	KM436888
BankIt1752170 HT29L	KM436889
BankIt1752170 HT29M	KM436890
BankIt1752170 HT29N	KM436891
BankIt1752170 HT29P	KM436892
BankIt1752170 HT29Q	KM436893
BankIt1752170 HT29S	KM436894
BankIt1752170 HT29T	KM436895
BankIt1752170 HT2C	KM436896
BankIt1752170 HT2D	KM436897
BankIt1752170 HT2E	KM436898
BankIt1752170 HT2F	KM436899
BankIt1752170 HT2H	KM436900
BankIt1752170 HT2I	KM436901
BankIt1752170 HT2J	KM436902
BankIt1752170 HT2K	KM436903
BankIt1752170 HT2L	KM436904
BankIt1752170 HT2N	KM436905
BankIt1752170 HT2P	KM436906
BankIt1752170 HT2Q	KM436907
BankIt1752170 HT2R	KM436908
BankIt1752170 HT2S	KM436909
BankIt1752170 HT2T	KM436910
BankIt1752170 HT2U	KM436911
BankIt1752170 HT2V	KM436912
BankIt1752170 HT2W	KM436913
BankIt1752170 HT2X	KM436914
BankIt1752170 HT2Z	KM436915
BankIt1752170 HT32A	KM436916
BankIt1752170 HT32C	KM436917
BankIt1752170 HT32D	KM436918
BankIt1752170 HT32E	KM436919
BankIt1752170 HT32G	KM436920
BankIt1752170 HT32H	KM436921
BankIt1752170 HT32I	KM436922
BankIt1752170 HT32J	KM436923
BankIt1752170 HT32K	KM436924
BankIt1752170 HT32L	KM436925
BankIt1752170 HT32M	KM436926
BankIt1752170 HT32N	KM436927
BankIt1752170 HT32O	KM436928
BankIt1752170 HT32P	KM436929
BankIt1752170 HT32Q	KM436930
BankIt1752170 HT32R	KM436931
BankIt1752170 HT32S	KM436932
BankIt1752170 HT32T	KM436933
BankIt1752170 HT33A	KM436934
BankIt1752170 HT33B	KM436935
BankIt1752170 HT33c	KM436936
BankIt1752170 HT33D	KM436937
BankIt1752170 HT33E	KM436938
BankIt1752170 HT33F	KM436939
BankIt1752170 HT33G	KM436940
BankIt1752170 HT33H	KM436941
BankIt1752170 HT33I	KM436942
BankIt1752170 HT33J	KM436943
BankIt1752170 HT33K	KM436944
BankIt1752170 HT33L	KM436945
BankIt1752170 HT33M	KM436946
BankIt1752170 HT33N	KM436947
BankIt1752170 HT33O	KM436948
BankIt1752170 HT33P	KM436949
BankIt1752170 HT33Q	KM436950
BankIt1752170 HT33T	KM436951
BankIt1752170 HT35B	KM436952
BankIt1752170 HT35I	KM436953
BankIt1752170 HT36A	KM436954
BankIt1752170 HT36B	KM436955
BankIt1752170 HT36C	KM436956
BankIt1752170 HT36D	KM436957
BankIt1752170 HT36E	KM436958
BankIt1752170 HT36F	KM436959
BankIt1752170 HT36G	KM436960
BankIt1752170 HT36H	KM436961
BankIt1752170 HT36J	KM436962
BankIt1752170 HT36K	KM436963
BankIt1752170 HT36L	KM436964
BankIt1752170 HT36M	KM436965
BankIt1752170 HT36N	KM436966
BankIt1752170 HT36Q	KM436967
BankIt1752170 HT36R	KM436968
BankIt1752170 HT36S	KM436969
BankIt1752170 HT36T	KM436970
BankIt1752170 HT38A	KM436971
BankIt1752170 HT38B	KM436972
BankIt1752170 HT38C	KM436973
BankIt1752170 HT38D	KM436974
BankIt1752170 HT38F	KM436975
BankIt1752170 HT38G	KM436976
BankIt1752170 HT38H	KM436977
BankIt1752170 HT38I	KM436978
BankIt1752170 HT38J	KM436979
BankIt1752170 HT38K	KM436980
BankIt1752170 HT38L	KM436981
BankIt1752170 HT38M	KM436982
BankIt1752170 HT38N	KM436983
BankIt1752170 HT38O	KM436984
BankIt1752170 HT38P	KM436985
BankIt1752170 HT38R	KM436986
BankIt1752170 HT38S	KM436987
BankIt1752170 HT38T	KM436988
BankIt1752170 HT39A	KM436989
BankIt1752170 HT39C	KM436990
BankIt1752170 HT39D	KM436991
BankIt1752170 HT39E	KM436992
BankIt1752170 HT39F	KM436993
BankIt1752170 HT39G	KM436994
BankIt1752170 HT39H	KM436995
BankIt1752170 HT39I	KM436996
BankIt1752170 HT39J	KM436997
BankIt1752170 HT39K	KM436998
BankIt1752170 HT39L	KM436999
BankIt1752170 HT39M	KM437000
BankIt1752170 HT39N	KM437001
BankIt1752170 HT39O	KM437002
BankIt1752170 HT39P	KM437003
BankIt1752170 HT39Q	KM437004
BankIt1752170 HT39R	KM437005
BankIt1752170 HT39S	KM437006
BankIt1752170 HT39T	KM437007
BankIt1752170 HT40A	KM437008
BankIt1752170 HT40B	KM437009
BankIt1752170 HT40C	KM437010
BankIt1752170 HT40J	KM437011
BankIt1752170 HT40L	KM437012
BankIt1752170 HT40O	KM437013
BankIt1752170 HT40Q	KM437014
BankIt1752170 HT40R	KM437015
BankIt1752170 HT40S	KM437016
BankIt1752170 HT44A	KM437017
BankIt1752170 HT44B	KM437018
BankIt1752170 HT44C	KM437019
BankIt1752170 HT44E	KM437020
BankIt1752170 HT44F	KM437021
BankIt1752170 HT44G	KM437022
BankIt1752170 HT44H	KM437023
BankIt1752170 HT44I	KM437024
BankIt1752170 HT44J	KM437025
BankIt1752170 HT44K	KM437026
BankIt1752170 HT44L	KM437027
BankIt1752170 HT44M	KM437028
BankIt1752170 HT44N	KM437029
BankIt1752170 HT44P	KM437030
BankIt1752170 HT44R	KM437031
BankIt1752170 HT44S	KM437032
BankIt1752170 HT46A	KM437033
BankIt1752170 HT46B	KM437034
BankIt1752170 HT46C	KM437035
BankIt1752170 HT46D	KM437036
BankIt1752170 HT46E	KM437037
BankIt1752170 HT46F	KM437038
BankIt1752170 HT46G	KM437039
BankIt1752170 HT46H	KM437040
BankIt1752170 HT46I	KM437041
BankIt1752170 HT46J	KM437042
BankIt1752170 HT46K	KM437043
BankIt1752170 HT46L	KM437044
BankIt1752170 HT46M	KM437045
BankIt1752170 HT46N	KM437046
BankIt1752170 HT46O	KM437047
BankIt1752170 HT46P	KM437048
BankIt1752170 HT46Q	KM437049
BankIt1752170 HT46R	KM437050
BankIt1752170 HT46S	KM437051
BankIt1752170 HT46T	KM437052
BankIt1752170 HT47A	KM437053
BankIt1752170 HT47B	KM437054
BankIt1752170 HT47C	KM437055
BankIt1752170 HT47D	KM437056
BankIt1752170 HT47E	KM437057
BankIt1752170 HT47F	KM437058
BankIt1752170 HT47H	KM437059
BankIt1752170 HT47I	KM437060
BankIt1752170 HT47J	KM437061
BankIt1752170 HT47K	KM437062
BankIt1752170 HT47L	KM437063
BankIt1752170 HT47M	KM437064
BankIt1752170 HT47N	KM437065
BankIt1752170 HT47O	KM437066
BankIt1752170 HT47P	KM437067
BankIt1752170 HT47Q	KM437068
BankIt1752170 HT47R	KM437069
BankIt1752170 HT47T	KM437070
BankIt1752170 HT49A	KM437071
BankIt1752170 HT49B	KM437072
BankIt1752170 HT49C	KM437073
BankIt1752170 HT49D	KM437074
BankIt1752170 HT49F	KM437075
BankIt1752170 HT49H	KM437076
BankIt1752170 HT49J	KM437077
BankIt1752170 HT49M	KM437078
BankIt1752170 HT49O	KM437079
BankIt1752170 HT49S	KM437080
BankIt1752170 HT4A	KM437081
BankIt1752170 HT4B	KM437082
BankIt1752170 HT4C	KM437083
BankIt1752170 HT4D	KM437084
BankIt1752170 HT4E	KM437085
BankIt1752170 HT4F	KM437086
BankIt1752170 HT4G	KM437087
BankIt1752170 HT4H	KM437088
BankIt1752170 HT4I	KM437089
BankIt1752170 HT4J	KM437090
BankIt1752170 HT4K	KM437091
BankIt1752170 HT4L	KM437092
BankIt1752170 HT4M	KM437093
BankIt1752170 HT4O	KM437094
BankIt1752170 HT4P	KM437095
BankIt1752170 HT4Q	KM437096
BankIt1752170 HT4R	KM437097
BankIt1752170 HT4S	KM437098
BankIt1752170 HT4T	KM437099
BankIt1752170 HT4V	KM437100
BankIt1752170 HT4W	KM437101
BankIt1752170 HT4X	KM437102
BankIt1752170 HT6A	KM437103
BankIt1752170 HT6B	KM437104
BankIt1752170 HT6C	KM437105
BankIt1752170 HT6D	KM437106
BankIt1752170 HT6E	KM437107
BankIt1752170 HT6F	KM437108
BankIt1752170 HT6G	KM437109
BankIt1752170 HT6H	KM437110
BankIt1752170 HT6I	KM437111
BankIt1752170 HT6J	KM437112
BankIt1752170 HT6K	KM437113
BankIt1752170 HT6L	KM437114
BankIt1752170 HT6M	KM437115
BankIt1752170 HT6N	KM437116
BankIt1752170 HT6O	KM437117
BankIt1752170 HT6P	KM437118
BankIt1752170 HT6Q	KM437119
BankIt1752170 HT6R	KM437120
BankIt1752170 HT6S	KM437121
BankIt1752170 HT6T	KM437122
BankIt1752170 HT6U	KM437123
BankIt1752170 HT6V	KM437124
BankIt1752170 HT6W	KM437125
BankIt1752170 HT6X	KM437126
BankIt1752170 HT8A	KM437127
BankIt1752170 HT8B	KM437128
BankIt1752170 HT8C	KM437129
BankIt1752170 HT8D	KM437130
BankIt1752170 HT8E	KM437131
BankIt1752170 HT8F	KM437132
BankIt1752170 HT8G	KM437133
BankIt1752170 HT8H	KM437134
BankIt1752170 HT8I	KM437135
BankIt1752170 HT8J	KM437136
BankIt1752170 HT8K	KM437137
BankIt1752170 HT8L	KM437138
BankIt1752170 HT8M	KM437139
BankIt1752170 HT8N	KM437140
BankIt1752170 HT8O	KM437141
BankIt1752170 HT8P	KM437142
BankIt1752170 HT8Q	KM437143
BankIt1752170 HT8R	KM437144
BankIt1752170 HT8S	KM437145
BankIt1752170 HT8T	KM437146
BankIt1752170 HT8U	KM437147
BankIt1752170 HT8V	KM437148
BankIt1752170 HT8W	KM437149
BankIt1752170 HT8X	KM437150
BankIt1752170 HT9A	KM437151
BankIt1752170 HT9B	KM437152
BankIt1752170 HT9D	KM437153
BankIt1752170 HT9E	KM437154
BankIt1752170 HT9F	KM437155
BankIt1752170 HT9G	KM437156
BankIt1752170 HT9H	KM437157
BankIt1752170 HT9I	KM437158
BankIt1752170 HT9J	KM437159
BankIt1752170 HT9K	KM437160
BankIt1752170 HT9L	KM437161
BankIt1752170 HT9M	KM437162
BankIt1752170 HT9N	KM437163
BankIt1752170 HT9O	KM437164
BankIt1752170 HT9P	KM437165
BankIt1752170 HT9Q	KM437166
BankIt1752170 HT9R	KM437167
BankIt1752170 HT9S	KM437168
BankIt1752170 HT9T	KM437169
BankIt1752170 HTB11_1	KM437170
BankIt1752170 HTB11_2	KM437171
BankIt1752170 HTB11_3	KM437172
BankIt1752170 HTB11_4	KM437173
BankIt1752170 HTB11_5	KM437174
BankIt1752170 HTB11_6	KM437175
BankIt1752170 HTB11_7	KM437176
BankIt1752170 HTB11_8	KM437177
BankIt1752170 HTB12_1	KM437178
BankIt1752170 HTB12_2	KM437179
BankIt1752170 HTB12_3	KM437180
BankIt1752170 HTB12_4	KM437181
BankIt1752170 HTB12_5	KM437182
BankIt1752170 HTB12_6	KM437183
BankIt1752170 HTB12_7	KM437184
BankIt1752170 HTB14_1	KM437185
BankIt1752170 HTB14_2	KM437186
BankIt1752170 HTB14_3	KM437187
BankIt1752170 HTB14_4	KM437188
BankIt1752170 HTB14_5	KM437189
BankIt1752170 HTB14_6	KM437190
BankIt1752170 HTB14_7	KM437191
BankIt1752170 HTB15_2	KM437192
BankIt1752170 HTB15_3	KM437193
BankIt1752170 HTB15_7	KM437194
BankIt1752170 HTB15_8	KM437195
BankIt1752170 HTB17_1	KM437196
BankIt1752170 HTB17_2	KM437197
BankIt1752170 HTB17_3	KM437198
BankIt1752170 HTB17_4	KM437199
BankIt1752170 HTB17_5	KM437200
BankIt1752170 HTB17_6	KM437201
BankIt1752170 HTB17_7	KM437202
BankIt1752170 HTB17_8	KM437203
BankIt1752170 HTB18_1	KM437204
BankIt1752170 HTB18_10	KM437205
BankIt1752170 HTB18_11	KM437206
BankIt1752170 HTB18_12	KM437207
BankIt1752170 HTB18_13	KM437208
BankIt1752170 HTB18_14	KM437209
BankIt1752170 HTB18_2	KM437210
BankIt1752170 HTB18_3	KM437211
BankIt1752170 HTB18_4	KM437212
BankIt1752170 HTB18_5	KM437213
BankIt1752170 HTB18_9	KM437214
BankIt1752170 HTB21_1	KM437215
BankIt1752170 HTB21_2	KM437216
BankIt1752170 HTB21_3	KM437217
BankIt1752170 HTB21_4	KM437218
BankIt1752170 HTB21_5	KM437219
BankIt1752170 HTB21_6	KM437220
BankIt1752170 HTB21_7	KM437221
BankIt1752170 HTB21_8	KM437222
BankIt1752170 HTB22_1	KM437223
BankIt1752170 HTB22_2	KM437224
BankIt1752170 HTB22_3	KM437225
BankIt1752170 HTB22_5	KM437226
BankIt1752170 HTB22_6	KM437227
BankIt1752170 HTB22_7	KM437228
BankIt1752170 HTB22_8	KM437229
BankIt1752170 HTB23_1	KM437230
BankIt1752170 HTB23_2	KM437231
BankIt1752170 HTB23_3	KM437232
BankIt1752170 HTB23_4	KM437233
BankIt1752170 HTB23_5	KM437234
BankIt1752170 HTB23_6	KM437235
BankIt1752170 HTB23_7	KM437236
BankIt1752170 HTB23_8	KM437237
BankIt1752170 HTB25_1	KM437238
BankIt1752170 HTB25_2	KM437239
BankIt1752170 HTB25_3	KM437240
BankIt1752170 HTB25_4	KM437241
BankIt1752170 HTB25_5	KM437242
BankIt1752170 HTB25_6	KM437243
BankIt1752170 HTB25_7	KM437244
BankIt1752170 HTB25_8	KM437245
BankIt1752170 HTB26_1	KM437246
BankIt1752170 HTB26_2	KM437247
BankIt1752170 HTB26_3	KM437248
BankIt1752170 HTB26_5	KM437249
BankIt1752170 HTB26_6	KM437250
BankIt1752170 HTB26_7	KM437251
BankIt1752170 HTB26_8	KM437252
BankIt1752170 HTB27_2	KM437253
BankIt1752170 HTB27_3	KM437254
BankIt1752170 HTB27_5	KM437255
BankIt1752170 HTB27_6	KM437256
BankIt1752170 HTB27_7	KM437257
BankIt1752170 HTB27_8	KM437258
BankIt1752170 HTB29_1	KM437259
BankIt1752170 HTB29_2	KM437260
BankIt1752170 HTB29_4	KM437261
BankIt1752170 HTB29_5	KM437262
BankIt1752170 HTB29_6	KM437263
BankIt1752170 HTB29_7	KM437264
BankIt1752170 HTB29_8	KM437265
BankIt1752170 HTB30_1	KM437266
BankIt1752170 HTB30_2	KM437267
BankIt1752170 HTB30_3	KM437268
BankIt1752170 HTB30_4	KM437269
BankIt1752170 HTB30_5	KM437270
BankIt1752170 HTB30_6	KM437271
BankIt1752170 HTB30_7	KM437272
BankIt1752170 HTB30_8	KM437273
BankIt1752170 HTB31_1	KM437274
BankIt1752170 HTB31_2	KM437275
BankIt1752170 HTB31_3	KM437276
BankIt1752170 HTB31_4	KM437277
BankIt1752170 HTB31_5	KM437278
BankIt1752170 HTB31_6	KM437279
BankIt1752170 HTB31_7	KM437280
BankIt1752170 HTB32_1	KM437281
BankIt1752170 HTB32_2	KM437282
BankIt1752170 HTB32_4	KM437283
BankIt1752170 HTB32_5	KM437284
BankIt1752170 HTB32_7	KM437285
BankIt1752170 HTB32_8	KM437286
BankIt1752170 HTB3_F1	KM437287
BankIt1752170 HTB3_F2	KM437288
BankIt1752170 HTB3_F3	KM437289
BankIt1752170 HTB3_F4	KM437290
BankIt1752170 HTB3_F5	KM437291
BankIt1752170 HTB3_F6	KM437292
BankIt1752170 HTB3_F7	KM437293
BankIt1752170 HTB3_F8	KM437294
BankIt1752170 HTB4_1	KM437295
BankIt1752170 HTB4_3	KM437296
BankIt1752170 HTB4_4	KM437297
BankIt1752170 HTB4_5	KM437298
BankIt1752170 HTB4_6	KM437299
BankIt1752170 HTB4_8	KM437300
BankIt1752170 HTB6_1	KM437301
BankIt1752170 HTB6_2	KM437302
BankIt1752170 HTB6_3	KM437303
BankIt1752170 HTB6_4	KM437304
BankIt1752170 HTB6_5	KM437305
BankIt1752170 HTB6_6	KM437306
BankIt1752170 HTB6_7	KM437307
BankIt1752170 HTB6_8	KM437308
BankIt1752170 HTB7_1	KM437309
BankIt1752170 HTB7_2	KM437310
BankIt1752170 HTB7_3	KM437311
BankIt1752170 HTB7_4	KM437312
BankIt1752170 HTB7_5	KM437313
BankIt1752170 HTB7_6	KM437314
BankIt1752170 HTB7_7	KM437315
BankIt1752170 HTB7_8	KM437316
BankIt1752170 HTF1334_1	KM437317
BankIt1752170 HTF1334_2	KM437318
BankIt1752170 HTF1334_3	KM437319
BankIt1752170 HTF1334_4	KM437320
BankIt1752170 HTF1334_5	KM437321
BankIt1752170 HTF1334_6	KM437322
BankIt1752170 HTF1334_7	KM437323
BankIt1752170 HTF1334_8	KM437324
BankIt1752170 HTF1418_1	KM437325
BankIt1752170 HTF1418_3	KM437326
BankIt1752170 HTF1418_4	KM437327
BankIt1752170 HTF1418_5	KM437328
BankIt1752170 HTF1418_6	KM437329
BankIt1752170 HTF1418_7	KM437330
BankIt1752170 HTF1418_8	KM437331
BankIt1752170 HTF940_2	KM437332
BankIt1752170 HTF940_3	KM437333
BankIt1752170 HTF940_4	KM437334
BankIt1752170 HTF940_5	KM437335
BankIt1752170 HTF940_8	KM437336
BankIt1752171 HTC10_10	KM437337
BankIt1752171 HTC10_11	KM437338
BankIt1752171 HTC10_12	KM437339
BankIt1752171 HTC10_13	KM437340
BankIt1752171 HTC10_14	KM437341
BankIt1752171 HTC10_15	KM437342
BankIt1752171 HTC10_2	KM437343
BankIt1752171 HTC10_3	KM437344
BankIt1752171 HTC10_4	KM437345
BankIt1752171 HTC10_5	KM437346
BankIt1752171 HTC10_7	KM437347
BankIt1752171 HTC10_9	KM437348
BankIt1752171 HTF898_1	KM437349
BankIt1752171 HTF898_2	KM437350
BankIt1752171 HTF898_4	KM437351
BankIt1752171 HTF898_5	KM437352
BankIt1752171 HTF898_6	KM437353
BankIt1752171 HTF898_7	KM437354
BankIt1752171 HTF898_8	KM437355
BankIt1752378 HTF1300_1	KM437356
BankIt1752378 HTF1300_2	KM437357
BankIt1752378 HTF1300_3	KM437358
BankIt1752378 HTF1300_4	KM437359
BankIt1752378 HTF1300_5	KM437360
BankIt1752378 HTF1300_6	KM437361
BankIt1752378 HTF1300_7	KM437362
BankIt1752378 HTF1300_8	KM437363
BankIt1752426 HTC1_1	KM437364
BankIt1752426 HTC1_10	KM437365
BankIt1752426 HTC14_1	KM437366
BankIt1752426 HTC14_10	KM437367
BankIt1752426 HTC14_3	KM437368
BankIt1752426 HTC14_6	KM437369
BankIt1752426 HTC14_7	KM437370
BankIt1752426 HTC14_8	KM437371
BankIt1752426 HTC14_9	KM437372
BankIt1752426 HTC15_1	KM437373
BankIt1752426 HTC15_10	KM437374
BankIt1752426 HTC15_5	KM437375
BankIt1752426 HTC15_6	KM437376
BankIt1752426 HTC15_7	KM437377
BankIt1752426 HTC15_8	KM437378
BankIt1752426 HTC15_9	KM437379
BankIt1752426 HTC1_6	KM437380
BankIt1752426 HTC16_1	KM437381
BankIt1752426 HTC16_2	KM437382
BankIt1752426 HTC16_3	KM437383
BankIt1752426 HTC16_4	KM437384
BankIt1752426 HTC16_6	KM437385
BankIt1752426 HTC16_7	KM437386
BankIt1752426 HTC16_8	KM437387
BankIt1752426 HTC1_7	KM437388
BankIt1752426 HTC1_8	KM437389
BankIt1752426 HTC1_9	KM437390
BankIt1752426 HTC2_1	KM437391
BankIt1752426 HTC2_10	KM437392
BankIt1752426 HTC2_11	KM437393
BankIt1752426 HTC2_13	KM437394
BankIt1752426 HTC2_14	KM437395
BankIt1752426 HTC2_15	KM437396
BankIt1752426 HTC2_17	KM437397
BankIt1752426 HTC2_18	KM437398
BankIt1752426 HTC2_19	KM437399
BankIt1752426 HTC2_2	KM437400
BankIt1752426 HTC2_4	KM437401
BankIt1752426 HTC2_6	KM437402
BankIt1752426 HTC4_1	KM437403
BankIt1752426 HTC4_11	KM437404
BankIt1752426 HTC4_13	KM437405
BankIt1752426 HTC4_14	KM437406
BankIt1752426 HTC4_15	KM437407
BankIt1752426 HTC4_16	KM437408
BankIt1752426 HTC4_17	KM437409
BankIt1752426 HTC4_18	KM437410
BankIt1752426 HTC4_2	KM437411
BankIt1752426 HTC4_3	KM437412
BankIt1752426 HTC4_4	KM437413
BankIt1752426 HTC4_5	KM437414
BankIt1752426 HTC4_7	KM437415
BankIt1752426 HTC4_8	KM437416
BankIt1752426 HTC6_10	KM437417
BankIt1752426 HTC6_4	KM437418
BankIt1752426 HTC6_5	KM437419
BankIt1752426 HTC6_6	KM437420
BankIt1752426 HTC6_7	KM437421
BankIt1752426 HTC6_8	KM437422
BankIt1752426 HTC6_9	KM437423
BankIt1752426 HTC8_1	KM437424
BankIt1752426 HTC8_2	KM437425
BankIt1752426 HTC8_3	KM437426
BankIt1752426 HTC8_5	KM437427
BankIt1752426 HTC8_6	KM437428
BankIt1752426 HTC8_7	KM437429
BankIt1752426 HTC8_9	KM437430
BankIt1752426 HTC9_1	KM437431
BankIt1752426 HTC9_2	KM437432
BankIt1752426 HTC9_3	KM437433
BankIt1752426 HTC9_4	KM437434
BankIt1752426 HTC9_5	KM437435
BankIt1752426 HTC9_6	KM437436
BankIt1752426 HTC9_7	KM437437
BankIt1752428 HTC18_1	KM437438
BankIt1752428 HTC18_2	KM437439
BankIt1752428 HTC18_3	KM437440
BankIt1752428 HTC18_5	KM437441
BankIt1752428 HTC18_6	KM437442
BankIt1752428 HTC18_8	KM437443
BankIt1752428 HTC18_9	KM437444
BankIt1752428 HTC19_1	KM437445
BankIt1752428 HTC19_10	KM437446
BankIt1752428 HTC19_11	KM437447
BankIt1752428 HTC19_12	KM437448
BankIt1752428 HTC19_13	KM437449
BankIt1752428 HTC19_14	KM437450
BankIt1752428 HTC19_15	KM437451
BankIt1752428 HTC19_16	KM437452
BankIt1752428 HTC19_17	KM437453
BankIt1752428 HTC19_2	KM437454
BankIt1752428 HTC19_5	KM437455
BankIt1752428 HTC19_6	KM437456
BankIt1752428 HTC19_7	KM437457
BankIt1752428 HTC19_8	KM437458
BankIt1752428 HTC19_9	KM437459
BankIt1752428 HTC20_1	KM437460
BankIt1752428 HTC20_2	KM437461
BankIt1752428 HTC20_3	KM437462
BankIt1752428 HTC20_4	KM437463
BankIt1752428 HTC20_5	KM437464
BankIt1752428 HTC20_7	KM437465
BankIt1752428 HTC21_1	KM437466
BankIt1752428 HTC21_2	KM437467
BankIt1752428 HTC21_4	KM437468
BankIt1752428 HTC21_5	KM437469
BankIt1752428 HTC21_6	KM437470
BankIt1752428 HTC21_7	KM437471
BankIt1752428 HTC22_10	KM437472
BankIt1752428 HTC22_2	KM437473
BankIt1752428 HTC22_3	KM437474
BankIt1752428 HTC22_4	KM437475
BankIt1752428 HTC22_5	KM437476
BankIt1752428 HTC22_6	KM437477
BankIt1752428 HTC22_7	KM437478
BankIt1752428 HTC22_8	KM437479
BankIt1752428 HTC23_11	KM437480
BankIt1752428 HTC23_12	KM437481
BankIt1752428 HTC23_13	KM437482
BankIt1752428 HTC23_14	KM437483
BankIt1752428 HTC23_15	KM437484
BankIt1752428 HTC23_17	KM437485
BankIt1752428 HTC23_19	KM437486
BankIt1752428 HTC23_2	KM437487
BankIt1752428 HTC23_3	KM437488
BankIt1752428 HTC23_4	KM437489
BankIt1752428 HTC23_5	KM437490
BankIt1752428 HTC23_6	KM437491
BankIt1752428 HTC23_7	KM437492
BankIt1752428 HTF1020_1	KM437493
BankIt1752428 HTF1020_2	KM437494
BankIt1752428 HTF1020_4	KM437495
BankIt1752428 HTF1020_5	KM437496
BankIt1752428 HTF1020_6	KM437497
BankIt1752428 HTF1020_7	KM437498
BankIt1752428 HTF1020_8	KM437499
BankIt1752428 HTF1037_1	KM437500
BankIt1752428 HTF1037_2	KM437501
BankIt1752428 HTF1037_3	KM437502
BankIt1752428 HTF1037_5	KM437503
BankIt1752428 HTF1037_6	KM437504
BankIt1752428 HTF1037_8	KM437505
BankIt1752428 HTF1140_1	KM437506
BankIt1752428 HTF1140_2	KM437507
BankIt1752428 HTF1140_3	KM437508
BankIt1752428 HTF1140_4	KM437509
BankIt1752428 HTF1140_5	KM437510
BankIt1752428 HTF1140_7	KM437511
BankIt1752428 HTF1140_8	KM437512
BankIt1752428 HTF1414_1	KM437513
BankIt1752428 HTF1414_2	KM437514
BankIt1752428 HTF1414_3	KM437515
BankIt1752428 HTF1414_4	KM437516
BankIt1752428 HTF1414_5	KM437517
BankIt1752428 HTF1414_6	KM437518
BankIt1752428 HTF1414_7	KM437519
BankIt1752428 HTF1414_8	KM437520
BankIt1752428 HTF1451_1	KM437521
BankIt1752428 HTF1451_2	KM437522
BankIt1752428 HTF1451_3	KM437523
BankIt1752428 HTF1451_4	KM437524
BankIt1752428 HTF1451_5	KM437525
BankIt1752428 HTF1451_6	KM437526
BankIt1752428 HTF1451_7	KM437527
BankIt1752428 HTF1451_8	KM437528
BankIt1752428 HTF828_2	KM437529
BankIt1752428 HTF828_3	KM437530
BankIt1752428 HTF828_5	KM437531
BankIt1752428 HTF828_6	KM437532
BankIt1752428 HTF828_7	KM437533
BankIt1752428 HTF933_1	KM437534
BankIt1752428 HTF933_2	KM437535
BankIt1752428 HTF933_3	KM437536
BankIt1752428 HTF933_4	KM437537
BankIt1752428 HTF933_5	KM437538
BankIt1752428 HTF933_6	KM437539
BankIt1752428 HTF933_7	KM437540
BankIt1752428 HTF933_8	KM437541
BankIt1752428 HTF937_1	KM437542
BankIt1752428 HTF937_2	KM437543
BankIt1752428 HTF937_3	KM437544
BankIt1752428 HTF937_4	KM437545
BankIt1752428 HTF937_5	KM437546
BankIt1752428 HTF937_6	KM437547
BankIt1752428 HTF937_7	KM437548
BankIt1752428 HTF937_8	KM437549
BankIt1752431 HTF1234_1	KM437550
BankIt1752431 HTF1234_3	KM437551
BankIt1752431 HTF1234_4	KM437552
BankIt1752431 HTF1234_5	KM437553
BankIt1752431 HTF1234_6	KM437554
BankIt1752431 HTF1234_8	KM437555
BankIt1752431 HTF1328_1	KM437556
BankIt1752431 HTF1328_3	KM437557
BankIt1752431 HTF1328_4	KM437558
BankIt1752431 HTF1328_5	KM437559
BankIt1752431 HTF1328_7	KM437560
BankIt1752431 HTF1328_8	KM437561
BankIt1752431 HTF1335_1	KM437562
BankIt1752431 HTF1335_2	KM437563
BankIt1752431 HTF1335_3	KM437564
BankIt1752431 HTF1335_5	KM437565
BankIt1752431 HTF1335_6	KM437566
BankIt1752431 HTF1335_7	KM437567
BankIt1752431 HTF1341_1	KM437568
BankIt1752431 HTF1341_2	KM437569
BankIt1752431 HTF1341_3	KM437570
BankIt1752431 HTF1341_4	KM437571
BankIt1752431 HTF1341_5	KM437572
BankIt1752431 HTF1341_6	KM437573
BankIt1752431 HTF1341_7	KM437574
BankIt1752431 HTF1341_8	KM437575
BankIt1752431 HTF1379_1	KM437576
BankIt1752431 HTF1379_2	KM437577
BankIt1752431 HTF1379_3	KM437578
BankIt1752431 HTF1379_4	KM437579
BankIt1752431 HTF1379_5	KM437580
BankIt1752431 HTF1379_6	KM437581
BankIt1752431 HTF1379_7	KM437582
BankIt1752431 HTF1379_8	KM437583
BankIt1752431 HTF1401_1	KM437584
BankIt1752431 HTF1401_2	KM437585
BankIt1752431 HTF1401_3	KM437586
BankIt1752431 HTF1401_4	KM437587
BankIt1752431 HTF1401_5	KM437588
BankIt1752431 HTF1401_6	KM437589
BankIt1752431 HTF1401_7	KM437590
BankIt1752431 HTF1401_8	KM437591
BankIt1752431 HTF1429_1	KM437592
BankIt1752431 HTF1429_2	KM437593
BankIt1752431 HTF1429_3	KM437594
BankIt1752431 HTF1429_4	KM437595
BankIt1752431 HTF1429_5	KM437596
BankIt1752431 HTF1429_6	KM437597
BankIt1752431 HTF1429_8	KM437598
BankIt1752431 HTF1430_1	KM437599
BankIt1752431 HTF1430_2	KM437600
BankIt1752431 HTF1430_3	KM437601
BankIt1752431 HTF1430_4	KM437602
BankIt1752431 HTF1430_5	KM437603
BankIt1752431 HTF1430_7	KM437604
BankIt1752431 HTF1430_8	KM437605
BankIt1752431 HTF1433_1	KM437606
BankIt1752431 HTF1433_2	KM437607
BankIt1752431 HTF1433_4	KM437608
BankIt1752431 HTF1433_5	KM437609
BankIt1752431 HTF1433_6	KM437610
BankIt1752431 HTF1433_7	KM437611
BankIt1752431 HTF1433_8	KM437612
BankIt1752431 HTF1436_1	KM437613
BankIt1752431 HTF1436_2	KM437614
BankIt1752431 HTF1436_3	KM437615
BankIt1752431 HTF1436_4	KM437616
BankIt1752431 HTF1436_5	KM437617
BankIt1752431 HTF1436_6	KM437618
BankIt1752431 HTF1436_7	KM437619
BankIt1752431 HTF1436_8	KM437620
BankIt1752431 HTF822_1	KM437621
BankIt1752431 HTF822_3	KM437622
BankIt1752431 HTF822_5	KM437623
BankIt1752431 HTF822_8	KM437624
BankIt1752431 HTF865_1	KM437625
BankIt1752431 HTF865_2	KM437626
BankIt1752431 HTF865_3	KM437627
BankIt1752431 HTF865_4	KM437628
BankIt1752431 HTF865_5	KM437629
BankIt1752431 HTF865_6	KM437630
BankIt1752431 HTF865_7	KM437631
BankIt1752431 HTF865_8	KM437632
